# Supplementary material for: Genome-Wide Identification and Expression Analysis of Calmodulin-Like Gene Family in Paspalums vaginatium Revealed Their Role in Response to Salt and Cold Stress
Source: Curr Issues Mol Biol. 2023 Feb 16;45(2):1693–711. doi: 10.3390/cimb45020109 (PMC9954852; doi:10.3390/cimb45020109)
Supplement: Supplementary file 1 [file cimb-45-00109-s001.zip]

Archive with 4 entries (2 files):
- cimb-2158222-supplementary/
- cimb-2158222-supplementary/supplementary/
- cimb-2158222-supplementary/supplementary/SupplementaryFigures.pdf
- cimb-2158222-supplementary/supplementary/SupplementaryTables.xlsx
