# Supplementary material for: Genome-Wide Identification and Expression Analysis of Calmodulin-Like Gene Family in Paspalums vaginatium Revealed Their Role in Response to Salt and Cold Stress
Source: Curr Issues Mol Biol. 2023 Feb 16;45(2):1693–711. doi: 10.3390/cimb45020109 (PMC9954852; doi:10.3390/cimb45020109)
Supplement: Supplementary file 1 [file cimb-45-00109-s001.zip › cimb-2158222-supplementary/supplementary/SupplementaryTables.xlsx]

## Sheet: TableS1
Table S1. Protein sequence of PvCMLs
Gene Name	Locus ID	Protein sequence	Length (aa)	EF-hand Domain number
PvCML01	Pavag01G036200	MRATRATTLSSRAGRVRSKRRSCCVPVESRDMWDMVPAIDLHRGLVVSVSSLLIMLVLQPLAENVASASRGIRSASRAALRLLARDDSLVVLDDHDDNGGGGGGGGGGGASSAATPRHCERCASRPDVAAVMASLRLDYPVPLGGGDDKDDDDDEAWCCGGCAEMAAVEELLERKVASEAELREAFYVFDRDEDGFVGAEELWNVMRRLGFAEGATREGCRRMIAAHDADADGRISFPEFRAMMESAA*	249	2
PvCML02	Pavag01G067400	MAKRLSSKRSFKLPFMCGQSDVISPRGAAVTRSSSSSFGRGSGSSSSSSSRHCELQRIFQHFDRDNDGKISGAELRAFFVSMGDDMPSSCADGGYMLDFAGFVALMEREGGQEEDLRRAFEVFNSVESEGRITARGLQRVLAQLGDKRSVADCEAMIRAYDVDGDGGLDFHEFQRMMS*	179	2
PvCML03	Pavag01G085000	MDGLTDEQRLAFQEAFSLFDKNGDGCITMEELAAVTRSLGLDPSDQDLSDMMSEVDTDGNGIIDFQEFLSLIARKMKDSDGDEELKEAFEVLDKDQNGFISPTELRTVMTNLGEKMTDEEVEQMIREADTDGDGQVNYDEFVLMMKNAERKISG*	155	4
PvCML04	Pavag01G238700	MVGTYNTYEAPSNSSGYQKDKGRRKRLTPQKRKEIKEAFDLFDIDGSGTIDARELNVAMRALGFEMTPEQINQMIAEVDKDGSGTIDFDEFVHMMTDKMGERDAREELVKAFRVIDQDANGKISDIDIQRLAIETGEHFTLDEVREMIEAADENGDGEVDLEEFMKMMKRTSLGSRY*	178	4
PvCML05	Pavag01G274800	MSDATTAPAAGAGDHVVDAAAHKPPPAPSPEATAATRRGGSSVAATISQAAQQSQSQQSRLDDDQLAELREIFRSFDRNADGSLTQLELGSLLRSLGLTPSTDQLDALITRADTNSNGLVEFSEFVALVAPDLLADRSPYSEDQLRRLFDIFDRDGNGFITAAELAHSMARLGHALTVKELTGMIKEADTDGDGRINFQEFSRAVTAAAFDNIFS*	216	4
PvCML06	Pavag01G365300	MENTAPAIAKPSLSKKPSPSFRLRNGSLNALRLRRVFDLFDRNGDGEITLDEMASALDALGLGADRADLEAAVGSYIPAGSAGLRFDDFESLHRALGDALFGPVPEVVPEEEDNEGDMKEAFQVFDEDGDGFISAAELQSVLKKLGLPEARNLATVQEMICNVDHNRDGRVDFGEFKNMMQGITVWGA*	189	3
PvCML07	Pavag01G374900	MCPTGRYLGLDLSAAGVPGDLRPAFDVLDADQDGRISREDLKSFYAAAGERFGDDDLAAMIAAADADRDGFVQYDDFERLLSARARAAPAGGAAMEDAFRLMDRDGDGKVGFEDLKAYLGWAGMPAPDEEVRAMIRLAGGADGDDQGVGLEALARLLAFDLEGIAL*	167	3
PvCML08	Pavag02G205000	MSHLGILSFKYNLAKLRDKAGRPMGRPLSARDRQFSDLSPYRPDDEEMKKVFYKIASQPRGINREDLQVLLEKLGKADAASEARRMMCVADQNKDGYVDLEEFMEVHKNGVPLGDIRRAFFVFDRNADGRISAGEVMAVLQKLGERCSLDECRKMVREIDRNGDGFVDMDDFMAMMTRPRRKP*	184	3
PvCML09	Pavag02G205100	MAIRNMTPAATRSLDADMTVDEFKEWLRRFDTDRDGRISRDELRRAMRAIRARFTGWRSRQGISYADNDGDGYIDESEVDGLIEFAQKNLGLKIVTY*	98	1
PvCML10	Pavag02G351900	MSTRQSSIKGQTRRERPRTRPHGLTQQKRQEIKEAFDLFDTDNSGTIDAKELNVAMRALGFEMTEEQINQMIADVDKDGSGAIDYEEFEHMMTAKIGERDSKEELAKAFRVIDQDKNGKISDIDIQRIAKELGLNLTLDEIQDMVQEADRNGDGEIDFDEFIRMMRRTNYGY*	173	4
PvCML11	Pavag02G352100	MAIRGVPSSREDMTLEDFKAWLKQFDADGDGRISRNELREALRHRLRGGWFTTWRSGRALRHADKNSSGFLDDSEIENLVAFAQKDLGMKISVW*	95	2
PvCML12	Pavag02G352200	MATATMPLAAAAQRCLFPGKEHRTAITVPEFKLWLMQFDTDGDGRISRKELKEAIRRRGAWFSGLRARFAIRRADRNHNGFVDDPEIEGLIQFAERELGFRITTDAAPPPAATPYRAYH*	120	2
PvCML13	Pavag02G392400	MDTEQRVVSVKPGLAKGTPSASFRLRNGSLNAVRLRRVFDLFDRNGDGEITVDELAQALDALGLDADRAGLAATVGAYVPDGAAGLRFEDFDALHRALGDAFFGALAAGPGDDHGAGAGAEGGKKADDEDEMREAFKVFDVDGDGFISAAELQEVLKKLGLPEASSMANVREMICNVDRDSDGRVDFSEFKCMMQGITI*	200	3
PvCML14	Pavag03G074400	MSSGAGEKQAERPPAVSSADAEMQRVFSRFDADGDGRISPSELAAVSRAIAPPPSSSHGRREVAAMMDELDTDRDGFVDLGEFAAFHARGEGRPDADVEAELRAAFDVYDPDGDGRITAAELGKVLARIGEGCAAEDCERMIASVDADGDGCVGFEEFKKMMMRPQGGSGTDAAAQDKAKKE*	183	4
PvCML15	Pavag03G187000	MQTQSEDRVREGSATAPPPVSPATTMSTSASSTAAARTKRSASMPVNSTGVGGGKAKGRDPSPAPAPAAAGGRARLRDEQLRQLRELFQRFDLDGDGSLTKLELAALLRSLGLRPAGAGDEIHALIAAMDADGNGTVEFDELASSLAPLLLGPCRPAVAVDQAQLAEAFRAFDRDGNGFISAAELARSMARMGHPICYAELTDMMREADTDGDGVISFPEFTAIMAKSAVDFLGLAAL*	239	4
PvCML16	Pavag03G287500	MGSIEVSRPPSKRLSPKRSGSFKLSLPGLFCGQCKATAASSPPDSPTGVAGARSLSSSSASASAPASASSSGTSRGRDRMAELREIFRHFDRDMDGRISGRELREFFASMGDGGLALGQGLGGLEDGSDLMLGFDDFVRIVENKAGEEEQREDLRRAFEAFEAVKGSGRITPRGLQRVLSQLGDEPSVAECEAMIRAYDDDGDGELDFHDFNRMMSQD*	219	2
PvCML17	Pavag03G401100	MKLSVQIQSLARKLSLPSPKRRAWSGNKKDGVSGKRSLSRGEALSFASASSSSSSDDALARTSSTPRSVLPLSSPPEIPRRELEAVLRRLGHGAPSDDELDAVAAMAACPPAADADADADDLMEAFRVFDADGDGRITAEELRAVMEAILGAGCSLDDCRRMIGGVDADGDGFVGFQDFARMMAGAV*	188	2
PvCML18	Pavag03G401300	MGKIRMPVPSLFRLGRRSSKSPPQQPQAAEAAAAPGGGAGAGSPARSATAEEEMARVFRKFDANGDGRISRSELAALFASLGHAASDEEVARMMAEADADGDGFISLDEFAALNAAAAGDAAAVEEDLRQAFRVFDADGNGAISAAELARVLRGLGESASVAQCRRMIEGVDQNGDGLISFEEFKVMMAGGGACFAKMASS*	202	4
PvCML19	Pavag03G405900	MVAASSAVSVSVSGIGRSSGSTSSSSSALFAAFDQDADGRISASELRLCMRATLGEDVSAEEAEALVASVDADGDGLLDGAEFARLVASAAEAAGDEDRHRGLRLAFRMYEMEGLGCITPTSLKRMLSRLGAHQEIDDCRAMICRFDLDGDGVLSFDEFKIMMSAA*	167	4
PvCML20	Pavag03G406300	MAAHASAELARVFSALDGDDDGKISAAELRQCMKAALGEDLSAEDADDLVASADADGDGLLSLEEFLSMVRLEEEEEEEEERCRGLREAFRMYEMQGQGCITPLSLKRMLGKLGSHQDIDECRAMICRFDLNGDGVLSFEEFKVMMDGLDA*	152	4
PvCML21	Pavag04G074900	MGGVIGGDSPRHSSPASKLEKKMVEAMQQRALKGTSMKSFNSVIMKFPKIDESLRNCKTIFQQFDEDSNGEIDQLELKHCFQNLGIESTDEEIKDLFEACDIYEHMGMKFNEFIVFLCLVYLLNDPAVSEARKRMGLGSLEPTFETLVESFVFLDKNKDGYVSKNEMIQAINETTAGERSSGRIGMKRFEEMDWDKNGTVTFKEFLFAFTRWVGIDNEDDDEGDNDNDE*	230	3
PvCML22	Pavag04G268400	MGLVVSATASCGDFLGRRRSPTPPPPSPTAPAPAAPKPVDTTLEPELVRVFRHFDADGDDRISAAEMRDSCGCTAAEAEEMIAAADCDGDGFISIHELGALFEDGDQADTLRAAFEEYDENGDGVITAEELRRALRRLGLCGDEMTAERCVEMVAAVDRDGDGVISFDEFKAMMATKPAATA*	183	4
PvCML23	Pavag05G031700	MDEVEQHLTKQQIEEFREAFSLFDKDGDGTITSKELGTVMRSLGQSPTEEELKEMVEEVDSDGNGSIDFHEFLTLLARMMREASGADEDELREAFRVFDQDNNGFISRDELGHVLQNLGESLSDEELAEMLREADVDGDGQINYTEFAKTKEPRDRRSWESLIISRKHLLPLLYNPLKPHSVTLVSSCHLGWGGM*	196	4
PvCML24	Pavag05G038100	MAGYPPPGSGYPYGPGGGGGYGAPPPPYGSSPAPSAPPYGAEKPPKEGKASSAAASSAPSYYGAPPPASQAQPYGAGAGGGYGAPPPSSAAPPYGGGGYGAHSSAPPPYGAPHPPQHQQPYGAGGYGSPFASLVPSAFPPGTDPNVVACFQAADRDGSGMIDDKELQAALSGYNQSFSLRTVHLLMYLFTNTNVRKIGPKEFTNVFYSLQSWRAIFERFDRDRSGKIDTSELRDALLSLGYSVSPTVLDLLVSKFDKTGGKNKAIEYDNFIECCLTVKGLTEKFKEKDTAYSGSATFTYEAFMLTVLPFLIA*	313	2
PvCML25	Pavag05G038700	MKLSVPFFGSSSAKNKVAKRRARSSSQDGGGKGGSFGSSTSSSSSDDSSAVTTPRTVLPSSAAPSPSSKRKPVATVTRGDLEAALRRVVASEEELAATLAEAEAAGLALEEVAAAEAEDEAELRDAFAVFDADGDGRISAEELRAVLAALGDHGCSVDDCRRMIRGVDADGDGFVCFDEFARMMMHGL*	189	2
PvCML26	Pavag05G195800	MENSSSTATFYYSKPVLQEPCGIIPFLHFLTWCISVFQILHPSSCQSRSHSCACAEKAVSTPVIADKEVRKTRKKDEDDEMELTQEDIKILMRNIGLNFDQESNDMACMSIGNDSIARIFNDDEPSLQEVRQAFLVFDQNNDGYVDASDLQRVLRSLGLGEGVGVDECEQMIAKYDTNRDRRIDLAEFTKVLESGIC*	198	2
PvCML27	Pavag06G144700	MAMAHGDALLVVVAHTSNRQPMYWQAHTVSTMPPSSPLVKLPLLPRGLLSYLPTSILPSGREGTATPTTNAPSMPPPSPKKMSSPAQQQQQQAGSRSSKADSAELARVFGLFDKNGDGRITRDELEESLGKLGLSVAGDELSSMMARVDANGDGCVDVEEFGELYRAIMADGDADKAGAEEDAAGEGDEDMREAFRVFDANGDGYITVDELGAVLSSLGLKQGRTAEECRRMIGRVDRDGDGRVDFHEFRQMMRAGGLATLG*	263	4
PvCML28	Pavag07G020500	MGGKDLTEDQIASMREAFSLFDTDGDGRIAPSELGVLMRSLGGNPTQAQLRDIAAQEKLTAPFDFPRFLDLMRAHLKPEPFDRPLRDAFRVLDKDGSGTVSVADLRHVLTSIGEKLEAHEFDEWIREVDVAPDGTIRYEDFILRIVAK*	149	3
PvCML29	Pavag07G181000	MSVEILDGSTVRSFVEDERAFNSSVDGRFAALDADHDGLLTYAEMAGELMSLRVLEKHFGVDEAAAEPGELGALYRGLFERFDRDGSGKVDRLEFRAEMKEVMLAVANGLGFLPVQMVVEEGSFLKVAVDRELGQLAKAA*	141	2
PvCML30	Pavag07G181100	MSVEILDGSTVRSFVEDEGAFNSSVDGRFAALDADHDGLLTYAEMAGELMSLRVLEKHFGVDETAVEPDELAGLYRGLFERFDRDGSGKVDRHEFRAEMREVMLAVANGLGFLPVQMVVEEGSFLKVAVDRELGQLAKAA*	141	2
PvCML31	Pavag07G181200	MSVEILDGSTVRSFVDDERAFNSSVDGRFAALDADHDGLLTYAEMAGELMSLRVLEKHFGVDEAAADPGELGALYHGLFQQFDRDGSGKVDRHEFRAEMREVMLAVANGLGFLPVQMVVEEGSFLKVAVDRELGQLAKAA*	141	2
PvCML32	Pavag07G181300	MSVEILDGSTVRSFVEDERAFNSSVDGRFAALDADHDGLLTYAEMAGELMSLRVLEKHFGVDETAVEPGELAGLYRGLFELFDRDGSGKVDRHEFRAEMREVMLAVANGLGFLPVQMVVEEGSFLKVAVDRELGQLAKAA*	141	2
PvCML33	Pavag07G226900	MADYNRYGYGGAGYYAPPSAPPAPAATASSSYGGYPPSAYPPPPHQGFGFGFASAPAPAPAPAPAPVVAFPPGTHPDVERAFRAADRDASGAIDDHELQAALSSAYHRFSIRTVRLLLFLFTDSARMGPAQFVSLWNCLGQWRGIFDRYDRDRSGKIDSRELTEALRSIGYAVPPSVIELLIANYNNGVPRNGALDFDNFVECGMIVKGLTEKFKEKDTRYTGSATLTYDGFLSMVIPFIVP*	243	2
PvCML34	Pavag07G229200	MAAAATADMERIFKRFDTNGDGKISLSELTEALRTLGSTSADEVQRMMAEIDTDGDGCIDFNEFITFCNANPGLMKDVAKVF*	83	2
PvCML35	Pavag08G065500	METKPSTNQSFPASSSSLLCHTYQRTRPRQIDLWSMQEERKALISSMDSSELRKVFQMFDKNGDGQITKKELGDSLRNLGIYIADDELDATMGKIDANGDGCVDVEEFGLLYRSIVDEGQGPEGDKHDEEEEMREAFNVFDQNGDGYITVDELRSVLASLGLKQGRTAEDCRKMISKVDADGDGRVDFTEFKQMMRGGGFAALGR*	206	4
PvCML36	Pavag08G137400	MDLLSAEQISEFREAFAFFDKDGDGCITAEELATVMGSLQGQRPSAEELREMIRDADADGDGAIDFAEFLGLMARKAAAAGGGADEELREAFKVFDKDQNGFISAAELRHVMISLGEKLTDEEVQQMIREADLDGDGQVDYHEFVRMMMLSDGHGHGHAAGAPAAAATESS*	172	4
PvCML37	Pavag09G042600	MGLVASMCTEPMRRRRVEKDLDGKVAEALRERARSRQRAFRSVNSITMRLPRFKDGLRDVRDVFDGYDEDSDGTIDAEELRRCLGELQVRLSSEQEADDLHRYCDLDRRSGIQFQEFVVLLCLMYLLFGPDVTRRVSEFESAKLNYVFDELIDAFIFFDTDGDGKMRRRDVTQRMNESHQERTPTNITAQLFKEMDLDRNGKVNLKEFLYSMIRWAGLETEDEGTDEASP*	231	3
PvCML38	Pavag09G088400	MRSVEEGTCATWPLGSCTCTDKESTSSSRQKNTKRRLGGTRRGRASMASVKDGGSAKAAAAAAAAAAVGGGLGMPVAEVEQVFRRYDANGDGKISAEELASVLRALGAPPGPGEVRRMMDEMDADRDGFVDLAEFVAFHCGGGEGGDGGREDATEAELREAFRMYDADRNGLISARELHRVLRQLGDKCSVADCSRMIRSVDADGDGSVNFDEFKKMMGAGAGARR*	227	4
PvCML39	Pavag09G124700	MGLVVSSAGSCGGIFGRRRSSPTPPPPPVTTTPETSAPQQQQPVVATTTPKEPEPEPELVRVFRRFDADGDGRISAAEMRASCGCTAAEAEEMVAAADRDGDGFISIDELGALLEEGDQADALRAAFAEYDEDGDGVVTAEELRRALRRLGLCGDEMTAERCAEIVAAVDRDGDGVISFDEFKAMMATKPVA*	193	4
PvCML40	Pavag09G126600	MGKVRAFFSRSGKRSASSARPPSPSPRLTASAAAPPPSEDELGRVFRKFDADGDGRISRAELAALFEGVGRAATDEEVSRMMEEADADGDGYVSLPEFAAVVASAPAGDDAAAEEDLRHAFSVFDADGNGLITPAELARVLRGIGEAATVAQCRRMIQGVDRNGDGLVSFDEFKIMMAGGGGFGVGGTIGA*	192	4
PvCML41	Pavag09G185900	MAEKQKLTPEQVDECKEIFDLFDADEDGLIATAELVTALRSLGQNVDEAEARRFLGDAGVAAGAGAIDLAAFLAVAAPKMGARQSEQRLAECFDVFDDARTGSIPAEQLRQVMVSHGDRLTEEEADAMLREADHRAEGRVEYRDYVKVLLRDK*	154	2
PvCML42	Pavag09G246700	MTRSAAAAASSPASASAPKPQPQPKQPALRGSQLQQLRELFRRFDMDGDGSLTQLELAALLRSLGLRPTGEESRALLAAMDADGNGAVEFAELAGAIAPLLTAHASSLVDQAQLLEVFRAFDRDGNGYISAAELARSMARLGQPLTFEELTTMMRDADADGDGVISFHEFAAVMAKSALDFLGVA*	186	4
PvCML43	Pavag10G059200	MAPLLLLFLLGGLCAIFSLTSSSRSGAKKCEGVKSDGEKCGDAEKEGSRGRDGGEREEETAPQQQQGRKAPRPDPEADLGIVFSTFDHDGDGFITAVELEESLRRLGIAVSADETAAMVARVDANSDGLIDIHEFRDLYDSIPKKRKQHPAADARGVAAVEGPEDEEAEEEEEEEERDLREAFDVFDGNKDGLISAEELGTVLGSLGLRRQGAGRCAVAECRDMIRLVDSDGDGMVSFEEFKRMMTVVKA*	251	4
PvCML44	Pavag10G085700	MAFKRYRALPQGEVTAAEEFRAWLAQFDADRDGRISREELQHALRSLNVWFAWWKARAWVRAADANRDGRVDGDDEVARLFAFAQRHLHVKITQLGFY*	99	2
PvCML45	Pavag10G188500	MGAVLGRHDTHKRSFHGSKLEAKMVDSMQKRASHGTSLRSFDSIVMKFPKIDESFRKCKTIFEQFDEDSNGEIDKEELKHCFHKLEISFTEEEICDLFEACDINEDMGMKFNEFIVFLCLVYLLNEPAVSEAKIKMGLGNLESTFETLVDAFVFLDKNKDGYVSKDEMIQAINETTTGERSSGRIAMKRFEEMDWDKNGMVTFKEFLFAFTRWVGIDENEDDDE*	225	4
PvCML46	Pavag10G241600	MAAAAQGRPLEVDFEALGYISSLVEAFQAFDSDNDGLVTAPELRGLLASLGLERSEAEARDMLARADADRDGRLSVEELLDVMNAGELGLGALGALLQSALPALEAAGGALVGADELARAIGAVGGASAEDCAAIVECLDGDGDGAITVEEIKLMADLL*	160	3
PvCML47	PavagK054400	MAFMRYYRALPQGETTVEEFRAWLSQFDADGDGRISREELEHALRSLNLWFAWWKAREAVRAADANRNGKVDGDEVGRLYAFAHKHLHLKMSQLEG*	97	2
PvCML48	PavagK123100	MENSSSTATCYYSKPVLQEPCGIIPFLHFLTWCISVFQILHPSSCQSRSHSCACAEKAVSTPVIADKEVRKTRKKDEDDEMELTQEDIKILMRNIGLNFDQESNDMACMSIGNDSIARIFNDDEPSLQEVRQAFLVFDQNNDGYVDASDLQRVLRSLGLGEGVGVDECEQMIAKYDTNRDRRIDLAEFTKVLESGIC*	198	2
PvCML49	PavagK317500	MRGKGETTVEEFRAWLSQFDADGDGRISREELEHALRSLNLWFAWWKAREAVRAADANRNGKVDGDEVGRLYAFAHKHLHLKMSQLEG*	89	2

## Sheet: TableS2
Table S2. Expression profile under salt stress
gene_id	Unigene_id	BaseMean	Log2FoldChange	lfcSE	stat	P-value	padj	up_down	FPKM_Control_Mean	FPKM_Salt_Mean
PvCML16	Unigene40151_c0_g1	4.01328	-1.20936	0.778238	-1.55397	0.120191	0.817802	down	5.62536	2.4012
PvCML05	Unigene7854_c0_g1	3.49639	-0.919851	0.804774	-1.14299	0.253042	0.966897	down	4.59158	2.4012
PvCML28	Unigene113_c0_g1	68.702	-0.392767	0.223364	-1.75841	0.0786771	0.706254	down	77.9904	59.4136
PvCML08	Unigene34372_c0_g1	9.54666	-0.376725	0.471576	-0.798864	0.42437	0.966897	down	10.7943	8.29904
PvCML41	Unigene449_c0_g1	19.6305	-0.220022	0.331486	-0.663743	0.506855	0.966897	down	21.1322	18.1288
PvCML46	Unigene40730_c0_g1	44.3231	-0.10485	0.239552	-0.437693	0.661609	0.966897	down	45.943	42.7031
PvCML33	Unigene3836_c0_g3	10.5296	-0.0718559	0.446343	-0.160988	0.872103	0.966897	down	10.7943	10.265
PvCML06	Unigene505_c0_g1	41.2725	-0.0367238	0.244622	-0.150125	0.880666	0.966897	down	41.8079	40.7371
PvCML24	Unigene5733_c0_g1	46.289	0.022314	0.236715	0.0942654	0.924898	0.966897	up	45.943	46.635
PvCML27	Unigene22_c7_g1	53.8391	0.0361371	0.228773	0.157961	0.874488	0.966897	up	53.1795	54.4988
PvCML13	Unigene892_c0_g2	13.0379	0.0391855	0.402229	0.097421	0.922392	0.966897	up	12.8619	13.2139
PvCML04	Unigene540_c0_g1	21.5964	0.0624812	0.316797	0.197228	0.843649	0.966897	up	21.1322	22.0607
PvCML03	Unigene8967_c0_g1	20.588	0.0690417	0.323832	0.213202	0.831169	0.966897	up	20.0984	21.0777
PvCML10	Unigene7511_c0_g1	23.5878	0.174408	0.305063	0.571712	0.567517	0.966897	up	22.1659	25.0096
PvCML38	Unigene207_c1_g1	33.1293	0.235608	0.26516	0.88855	0.374245	0.966897	up	30.4362	35.8223
PvCML45	Unigene5300_c0_g1	15.5207	0.302603	0.372154	0.813111	0.416155	0.966897	up	13.8957	17.1458
PvCML36	Unigene10111_c0_g1	7.47909	0.315179	0.53205	0.592386	0.553592	0.966897	up	6.65915	8.29904
PvCML25	Unigene370_c0_g1	59.737	0.319362	0.226179	1.41199	0.157953	0.961629	up	53.1795	66.2944
PvCML15	Unigene9145_c0_g1	2.95409	0.413575	0.844808	0.489549	0.624453	0.966897	up	2.52401	3.38417
PvCML15	Unigene9145_c0_g1	2.95409	0.413575	0.844808	0.489549	0.624453	0.966897	up	2.52401	3.38417
PvCML14	Unigene4095_c0_g1	215.765	0.45092	0.231904	1.94443	0.0518439	0.562252	up	182.403	249.127
PvCML07	Unigene295_c0_g1	20.5118	0.498657	0.329584	1.51299	0.130283	0.864279	up	16.997	24.0266
PvCML43	Unigene1394_c1_g1	16.9952	0.53094	0.360713	1.47192	0.141043	0.907896	up	13.8957	20.0947
PvCML19	Unigene218_c0_g1	48.0771	0.570959	0.238548	2.39348	0.0166895	0.335671	up	38.7065	57.4477
PvCML40	Unigene460_c0_g1	103.182	0.629785	0.229035	2.74973	0.00596445	0.209738	up	81.0917	125.273
PvCML37	Unigene13030_c0_g1	3.44558	0.776146	0.804772	0.96443	0.334831	0.966897	up	2.52401	4.36714
PvCML17	Unigene370_c0_g3	18.9103	1.13285	0.363955	3.1126	0.00185448	0.0951937	up	11.8281	25.9926
PvCML48	Unigene31753_c0_g1	2.92868	1.51311	0.961841	1.57314	0.115686	0.815176	up	1.49022	4.36714
PvCML18	Unigene460_c0_g2	32.799	1.51469	0.300904	5.0338	4.81e-07	0.000147752	up	16.997	48.6009

## Sheet: TableS3
Table S3. Expression profile under cold stress
gene_id	Unigene_id	BaseMean	Log2FoldChange	lfcSE	stat	P-value	padj	up_down	FPKM_Control_Mean	FPKM_Cold_Mean
PvCML41	MSTRG.19236	268.044	-1.04804	0.190299	-5.50733	3.64323e-08	3.49161e-07	down	400.333	205.333
PvCML04	MSTRG.1740	273.879	-0.488382	0.182203	-2.68044	0.00735261	0.0223954	down	361	287.333
PvCML05	MSTRG.1984	10.8005	-0.367172	0.693351	-0.529562	0.596416	0.71648	down	10.3333	10.6667
PvCML28	MSTRG.15601	419.516	-0.0729752	0.161991	-0.450489	0.652358	0.760967	down	479.333	495.333
PvCML12	MSTRG.6169	126.558	-0.0568773	0.279673	-0.203371	0.838845	0.898105	down	120	152
PvCML46	MSTRG.21381	165.524	-0.0174455	0.281212	-0.0620366	0.950534	0.969772	down	151.667	196.333
PvCML02	MSTRG.512	1082.94	0.0568439	0.14926	0.380838	0.703323	0.801231	up	1343.33	1384.67
PvCML10	MSTRG.6166	212.372	0.20141	0.192552	1.046	0.295559	0.43453	up	223	271
PvCML45	MSTRG.21024	613.371	0.208999	0.144179	1.44958	0.147176	0.255562	up	670.667	831.667
PvCML17	MSTRG.9372	72.1722	0.219352	0.320129	0.685199	0.493218	0.629552	up	68	89
PvCML38	MSTRG.18534	45.2484	0.225989	0.335044	0.674505	0.49999	0.635415	up	52.3333	60
PvCML09	MSTRG.5116	840.253	0.305482	0.22345	1.36712	0.171589	0.287624	up	705.667	1078
PvCML37	MSTRG.18274	611.226	0.415533	0.145686	2.85224	0.00434119	0.0143398	up	596.333	883.333
PvCML21	MSTRG.10051	128.445	0.49344	0.22679	2.17576	0.0295733	0.0716031	up	134	192
PvCML13	MSTRG.6462	27.2949	0.549906	0.417477	1.31721	0.187768	0.308383	up	24.3333	40.6667
PvCML24	MSTRG.12156	417.057	0.559068	0.164207	3.40466	0.000662463	0.00280393	up	372.333	592.333
PvCML43	MSTRG.20184	71.1673	0.829134	0.276797	2.99546	0.00274034	0.00965402	up	61.3333	113.667
PvCML08	MSTRG.5115	53.2684	1.08737	0.343427	3.16623	0.00154429	0.00585654	up	34.3333	84
PvCML11	MSTRG.6168	235.593	1.12126	0.489063	2.29268	0.0218666	0.0558401	up	123.333	393.667
PvCML33	MSTRG.16901	112.388	1.19476	0.240078	4.97657	6.47221e-07	5.08669e-06	up	79.6667	190.667
PvCML07	MSTRG.2704	2201.48	1.59478	0.133014	11.9896	4.03009e-33	2.29703e-31	up	1264	4049
PvCML27	MSTRG.14383	132.928	2.67885	0.25017	10.7081	9.32405e-27	3.9482e-25	up	43	289.333
PvCML03	MSTRG.654	83.6936	3.14416	0.309679	10.153	3.21444e-24	1.18326e-22	up	19.3333	189.667
PvCML18	MSTRG.9374	1154.6	3.46405	0.160296	21.6104	1.43488e-103	7.33904e-101	up	234.333	2590
PvCML25	MSTRG.12160	333.04	4.28949	0.269183	15.9352	3.60849e-57	4.80374e-55	up	36	729.333
PvCML31	MSTRG.16575	121.852	4.53018	0.33387	13.5687	6.14243e-42	4.79455e-40	up	11.6667	282.333
PvCML40	MSTRG.18787	764.628	4.72807	0.222338	21.2652	2.38265e-100	1.1026e-97	up	61.6667	1670.67
PvCML06	MSTRG.2623	1528.8	4.90905	0.173235	28.3376	1.18982e-176	3.30363e-173	up	115	3511.33
PvCML14	MSTRG.7039	2023.45	5.10256	0.19646	25.9726	1.01108e-148	1.51164e-145	up	128.667	4565.33

## Sheet: TableS4
Table S4. The promoter information of PvCMLs genes
gene_id	anaerobic_induction	anaerobic_induction	auxin_responsiveness	MeJA-responsiveness	circadian	dehydration_low-temp_and_salt_stresses	ethylene-responsiveness	gibberellin-responsiveness	low-temperature_responsiveness	drought-inducibility	flavonoid_biosynthetic_genes’_regulation	salicylic_acid_responsiveness	defense_and_stress_responsiveness	wound-responsive_element
PvCML01	13	4	4	6	0	2	1	2	0	1	0	0	0	0
PvCML02	6	1	3	2	1	3	0	2	0	2	0	0	5	0
PvCML03	1	7	1	10	0	1	1	1	0	4	0	1	1	0
PvCML04	11	3	1	6	1	1	1	1	1	0	0	1	2	1
PvCML05	6	9	3	6	0	6	0	1	0	1	0	1	0	0
PvCML06	13	6	6	7	1	3	2	0	1	2	0	0	4	1
PvCML07	10	2	1	7	0	3	0	0	0	1	0	1	1	1
PvCML08	2	4	1	0	0	2	1	2	0	3	0	0	0	0
PvCML09	8	2	2	6	0	3	0	1	2	0	0	1	3	0
PvCML10	4	3	2	7	0	3	2	3	0	5	0	3	5	0
PvCML11	5	4	3	4	1	3	0	0	2	0	0	1	0	0
PvCML12	7	0	4	7	1	1	1	2	0	0	0	0	0	0
PvCML13	11	5	3	2	0	1	1	4	0	4	0	0	1	0
PvCML14	13	5	2	9	0	6	0	1	0	2	0	1	2	0
PvCML15	2	4	1	4	1	3	0	2	0	1	0	2	0	2
PvCML16	4	3	2	7	0	2	1	2	0	1	0	1	0	0
PvCML17	6	2	4	3	1	6	0	1	1	1	0	1	0	1
PvCML18	2	5	1	5	0	3	0	1	1	0	0	0	0	0
PvCML19	8	4	2	2	1	1	1	1	0	1	0	0	1	0
PvCML20	2	4	0	5	0	5	0	3	1	2	0	2	0	0
PvCML21	21	15	6	18	3	2	3	10	3	9	0	5	3	4
PvCML22	1	3	0	1	0	2	1	0	1	0	0	0	2	1
PvCML23	6	8	2	0	0	2	0	0	3	0	0	3	1	0
PvCML24	13	9	4	7	0	3	0	3	0	1	0	1	2	0
PvCML25	10	3	0	9	0	7	0	2	2	3	0	1	0	0
PvCML26	2	3	3	0	1	1	4	0	0	1	0	2	1	2
PvCML27	18	2	3	5	1	2	1	3	3	7	0	1	6	0
PvCML28	16	6	2	6	0	4	0	1	1	2	0	1	2	0
PvCML29	8	6	1	1	0	2	1	0	0	1	0	2	1	0
PvCML30	5	2	0	4	0	6	0	0	0	1	0	0	2	0
PvCML31	7	4	0	7	0	4	1	1	0	1	0	1	2	0
PvCML32	4	3	1	6	0	3	1	1	0	2	0	0	2	1
PvCML33	7	11	3	5	0	2	1	1	2	1	0	1	2	0
PvCML34	1	1	1	3	0	4	0	0	1	1	0	0	1	0
PvCML35	7	6	1	5	0	1	0	2	0	2	0	0	1	2
PvCML36	9	7	0	7	0	5	0	0	0	4	0	0	2	0
PvCML37	6	1	2	5	0	2	0	0	0	4	1	2	1	1
PvCML38	31	11	4	19	3	17	0	3	7	11	0	4	12	2
PvCML39	2	1	0	6	0	3	0	0	0	0	0	1	1	1
PvCML40	9	4	0	6	0	8	0	1	0	0	0	0	0	0
PvCML41	9	3	2	9	0	3	1	2	0	2	0	0	3	1
PvCML42	4	3	3	14	0	6	0	1	0	4	0	1	1	0
PvCML43	11	4	3	8	0	3	0	2	2	1	0	1	1	0
PvCML44	4	1	1	4	1	2	0	0	1	1	0	0	1	0
PvCML45	4	8	0	3	1	1	4	3	1	3	1	6	4	3
PvCML46	5	5	2	1	0	5	1	0	1	0	0	0	0	0
PvCML47	6	1	2	2	1	4	0	0	0	1	0	0	1	0
PvCML48	2	3	3	0	1	1	4	0	0	1	0	2	1	2
PvCML49	6	1	1	2	1	4	0	0	0	1	0	0	1	0

## Sheet: TableS5
Table S5. Sequences of primers used in RT-qPCR.
Gene Name	Forward primer sequence (5′ → 3′)	Reverse primer sequence (5′ → 3′)
PvCML03	CACCCGCCTACCTCACCTT	CATCCATCGCCGTTCTTGT
PvCML05	TCAACTTCCAGGAGTTCTCGC	CTCCCCAAAAGAAGAAGAACAAG
PvCML06	CGTTGCCGCACCTCTACTG	AGAGTCAGATAGCAAAGCCAAGA
PvCML14	CTCCCAACACCTCCTCTGACT	AGAACACCCGCTGCATCTC
PvCML17	GTGGAGCGGCAACAAGAAG	GTCCGACGACGAGGAGGAC
PvCML18	GTTCGAGGAGTTCAAGGTCATG	GTCCGTTCAGCGACAAAGC
PvCML25	GATGATGCACGGCCTCTGA	GAACTAATAACGGAACGGCAATAC
PvCML27	GCCCCACCGTGCTATAACTT	AGCAAGCCCATCATCAATCTC
PvCML29	AAAGCTCACTCAAGCGGCTA	TGCACAAGAACAATGCTGGC
PvCML30	CTTCCAACCACCAAGAACAGG	CATCTCCGCGTAGGTGAGC
PvCML31	TGAGGGAGGTGATGCTTGC	TGAGCTTTACGCAGCTTTGG
PvCML32	GATGAGGGAGGTGATGCTCG	TAACGAATCCGAAGCGCCAT
PvCML38	GTCTGTCCAACCAAAGCCATC	GCGCACGTACCCTCCTCTAC
PvCML40	CAGCAGCAAACCCAACCAC	GTCGAACTTGCGGAACACG
PvCML42	CGCGGCGATCTTGTTCTAC	CAGGTTAGGCTTTGGAGTTACATT

## Sheet: TableS6
Table S6. Pairs of paralogous PvCML proteins
Gene Name 1	Locus ID 1	Gene Name 2	Locus ID 2
PvCML01	Pavag01G036200	PvCML10	Pavag02G351900
PvCML01	Pavag01G036200	PvCML13	Pavag02G392400
PvCML02	Pavag01G067400	PvCML06	Pavag01G365300
PvCML02	Pavag01G067400	PvCML13	Pavag02G392400
PvCML02	Pavag01G067400	PvCML14	Pavag03G074400
PvCML02	Pavag01G067400	PvCML23	Pavag05G031700
PvCML02	Pavag01G067400	PvCML36	Pavag08G137400
PvCML02	Pavag01G067400	PvCML41	Pavag09G185900
PvCML02	Pavag01G067400	PvCML42	Pavag09G246700
PvCML04	Pavag01G238700	PvCML10	Pavag02G351900
PvCML06	Pavag01G365300	PvCML13	Pavag02G392400
PvCML06	Pavag01G365300	PvCML25	Pavag05G038700
PvCML06	Pavag01G365300	PvCML26	Pavag05G195800
PvCML06	Pavag01G365300	PvCML38	Pavag09G088400
PvCML06	Pavag01G365300	PvCML39	Pavag09G124700
PvCML06	Pavag01G365300	PvCML40	Pavag09G126600
PvCML06	Pavag01G365300	PvCML41	Pavag09G185900
PvCML06	Pavag01G365300	PvCML42	Pavag09G246700
PvCML06	Pavag01G365300	PvCML46	Pavag10G241600
PvCML07	Pavag01G374900	PvCML42	Pavag09G246700
PvCML08	Pavag02G205000	PvCML22	Pavag04G268400
PvCML09	Pavag02G205100	PvCML44	Pavag10G085700
PvCML09	Pavag02G205100	PvCML47	PavagK054400
PvCML10	Pavag02G351900	PvCML41	Pavag09G185900
PvCML10	Pavag02G351900	PvCML42	Pavag09G246700
PvCML11	Pavag02G352100	PvCML44	Pavag10G085700
PvCML13	Pavag02G392400	PvCML17	Pavag03G401100
PvCML13	Pavag02G392400	PvCML22	Pavag04G268400
PvCML13	Pavag02G392400	PvCML34	Pavag07G229200
PvCML13	Pavag02G392400	PvCML42	Pavag09G246700
PvCML15	Pavag03G187000	PvCML17	Pavag03G401100
PvCML15	Pavag03G187000	PvCML19	Pavag03G405900
PvCML15	Pavag03G187000	PvCML38	Pavag09G088400
PvCML16	Pavag03G287500	PvCML35	Pavag08G065500
PvCML17	Pavag03G401100	PvCML34	Pavag07G229200
PvCML17	Pavag03G401100	PvCML39	Pavag09G124700
PvCML19	Pavag03G405900	PvCML46	Pavag10G241600
PvCML21	Pavag04G074900	PvCML45	Pavag10G188500
PvCML25	Pavag05G038700	PvCML26	Pavag05G195800
PvCML26	Pavag05G195800	PvCML35	Pavag08G065500
PvCML26	Pavag05G195800	PvCML43	Pavag10G059200
PvCML26	Pavag05G195800	PvCML46	Pavag10G241600
PvCML26	Pavag05G195800	PvCML48	PavagK123100
PvCML27	Pavag06G144700	PvCML36	Pavag08G137400
PvCML27	Pavag06G144700	PvCML42	Pavag09G246700
PvCML38	Pavag09G088400	PvCML41	Pavag09G185900
PvCML44	Pavag10G085700	PvCML47	PavagK054400
PvCML47	PavagK054400	PvCML49	PavagK317500

## Sheet: TableS7
Table S7. The Ka/Ks value of pairs of homologous proteins between P. vaginatium and rice
Gene pair	Ka/Ks	Ka	std-error	Ks	std-error	Grouping
PvCML03-OsCML4	0.0714	0.0415	0.0112	0.5818	0.1307	Group1
PvCML04-OsCML8	0.034	0.1041	0.0157	3.0597	3.3839	Group1
PvCML10-OsCML17	0.0077	0.7609	0.0736	99	3.8985	Group1
PvCML10-OsCML24	0.227	0.7726	0.071	3.4034	4.2308	Group1
PvCML10-OsCML27	0.0076	0.7533	0.0696	99	4.3191	Group1
PvCML10-OsCML3	0.0048	0.472	0.0462	99	0	Group1
PvCML23-OsCML2	0.074	0.2246	0.0247	3.0339	3.3281	Group1
PvCML23-OsCML3	0.0765	0.2292	0.025	2.9945	3.2446	Group1
PvCML28-OsCML7	0.0075	0.0223	0.0075	2.9687	4.0473	Group1
PvCML36-OsCML5	0.0399	0.1056	0.0167	2.6426	2.5913	Group1
PvCML41-OsCML1	0.1475	0.4086	0.0402	2.7706	2.8108	Group1
PvCML41-OsCML2	0.1477	0.4116	0.0403	2.7867	2.8398	Group1
PvCML41-OsCML30	0.1893	0.5474	0.0504	2.892	3.0377	Group1
PvCML41-OsCML5	0.0038	0.3777	0.0371	99	2.6014	Group1
PvCML41-OsCML9	0.0951	0.14	0.0202	1.4726	0.928	Group1
PvCML05-OsCML46	0.188	0.578	0.0619	3.0747	3.4169	Group2
PvCML15-OsCML12	0.0264	0.1359	0.0159	5.1486	44.3829	Group2
PvCML42-OsCML14	0.0728	0.0845	0.0144	1.1615	0.4752	Group2
PvCML42-OsCML2	0.0042	0.4173	0.0399	99	3.0114	Group2
PvCML42-OsCML25	0.1828	0.5531	0.0537	3.026	3.3111	Group2
PvCML42-OsCML3	0.0043	0.4234	0.0402	99	2.9482	Group2
PvCML42-OsCML53	0.156	0.5011	0.0483	3.2132	3.7377	Group2
PvCML09-OsCML47	0.13	0.2777	0.0376	2.1367	1.8922	Group3
PvCML21-OsCML42	0.0653	0.1121	0.0157	1.7154	0.885	Group3
PvCML37-OsCML41	0.0437	0.1555	0.018	3.5619	4.6931	Group3
PvCML45-OsCML35	0.0804	0.1289	0.0168	1.6034	0.7375	Group3
PvCML45-OsCML42	0.0584	0.0504	0.0102	0.8617	0.1784	Group3
PvCML01-OsCML40	0.2135	0.2845	0.0289	1.3324	0.4632	Group4
PvCML01-OsCML43	0.1284	0.4341	0.0459	3.3812	4.1697	Group4
PvCML06-OsCML1	0.0054	0.5304	0.0487	99	0	Group4
PvCML06-OsCML24	0.0465	0.1332	0.0173	2.8665	2.9884	Group4
PvCML06-OsCML27	0.0282	0.0564	0.0108	1.9988	5.2942	Group4
PvCML06-OsCML29	0.0047	0.4621	0.0554	99	2.4014	Group4
PvCML13-OsCML24	0.0441	0.0802	0.0131	1.8181	0.6905	Group4
PvCML13-OsCML27	0.0365	0.1078	0.0155	2.9567	3.1664	Group4
PvCML24-OsCML48	0.0596	0.0589	0.0093	0.9884	0.1558	Group4
PvCML24-OsCML52	0.05	0.0456	0.0084	0.9116	0.1451	Group4
PvCML26-OsCML30	0.2527	0.826	0.0734	3.2683	3.8739	Group4
PvCML26-OsCML51	0.2005	0.3399	0.034	1.6955	0.9955	Group4
PvCML26-OsCML6	0.2364	0.7679	0.0785	3.2489	3.8253	Group4
PvCML33-OsCML44	0.0626	0.1626	0.0191	2.5997	3.1345	Group4
PvCML27-OsCML22	0.0957	0.1139	0.0146	1.1907	0.3539	Group5
PvCML35-OsCML30	0.005	0.4913	0.041	99	3.7379	Group5
PvCML43-OsCML1	0.0044	0.4316	0.0416	99	0	Group5
PvCML43-OsCML30	0.0322	0.1156	0.0145	3.5946	6.604	Group5
PvCML14-OsCML16	0.0808	0.1288	0.0179	1.5927	0.5018	Group6
PvCML34-OsCML45	0.0152	0.0374	0.0133	2.4622	2.3133	Group6
PvCML38-OsCML12	0.1695	0.5881	0.0461	3.4696	4.4178	Group6
PvCML38-OsCML18	0.0448	0.0514	0.0116	1.1485	0.3811	Group6
PvCML38-OsCML21	0.2	0.5165	0.0469	2.5825	4.7726	Group6
PvCML38-OsCML22	0.2157	0.5267	0.0433	2.4411	1.1613	Group6
PvCML38-OsCML25	0.1792	0.5331	0.0523	2.9759	3.2059	Group6
PvCML38-OsCML26	0.1792	0.5312	0.0521	2.9643	3.182	Group6
PvCML38-OsCML30	0.1497	0.4867	0.0402	3.2515	3.8318	Group6
PvCML38-OsCML43	0.2002	0.6584	0.0649	3.2886	3.9254	Group6
PvCML38-OsCML5	0.139	0.3988	0.0382	2.8702	2.9955	Group6
PvCML40-OsCML15	0.0938	0.1471	0.0186	1.5691	0.4762	Group6
PvCML40-OsCML27	0.1547	0.4807	0.0432	3.1079	3.491	Group6
PvCML40-OsCML34	0.1487	0.4559	0.0429	3.066	3.3976	Group6
PvCML02-OsCML24	0.0062	0.6089	0.0544	99	3.3097	Group7
PvCML02-OsCML27	0.1634	0.4833	0.0458	2.958	3.1692	Group7
PvCML02-OsCML29	0.1963	0.5927	0.0566	3.0188	3.2958	Group7
PvCML02-OsCML37	0.0319	0.099	0.0157	3.1	3.4731	Group7
PvCML16-OsCML33	0.0364	0.0828	0.0128	2.2733	1.198	Group7
PvCML19-OsCML3	0.1947	0.5458	0.0509	2.8033	2.87	Group7
PvCML19-OsCML31	0.0533	0.1616	0.022	3.0298	3.3193	Group7
PvCML19-OsCML54	0.1982	0.6055	0.0728	3.0548	3.3731	Group7
PvCML07-OsCML53	0.0043	0.4263	0.0553	99	2.3049	Group8
PvCML17-OsCML15	0.1454	0.4558	0.0423	3.134	3.5506	Group8
PvCML17-OsCML34	0.0342	0.105	0.0158	3.0692	3.4048	Group8
PvCML17-OsCML53	0.1152	0.3694	0.0354	3.2061	3.7206	Group8
PvCML22-OsCML20	0.064	0.2077	0.0242	3.2465	3.8194	Group8
PvCML22-OsCML29	0.1719	0.5518	0.0528	3.21	3.73	Group8
PvCML25-OsCML49	0.0543	0.1773	0.0212	3.2642	3.8636	Group8
PvCML25-OsCML53	0.0619	0.1983	0.0224	3.2046	3.7168	Group8
PvCML44-OsCML47	0.004	0.3983	0.0495	99	2.1593	Group8
PvCML46-OsCML29	0.0755	0.1087	0.0172	1.4392	0.489	Group8
PvCML47-OsCML47	0.0042	0.4197	0.0514	99	0	Group8
